# Supplementary material for: Impact of vericiguat on baroreflex-mediated sympathetic circulatory regulation: An open-loop analysis
Source: PLoS One. 2023 Aug 11;18(8):e0286767. doi: 10.1371/journal.pone.0286767 (PMC10420376; doi:10.1371/journal.pone.0286767)
Supplement: S1 Data — (XLSX) [file pone.0286767.s001.xlsx]

## Sheet: Veri#1
Baseline
CSP	SNA	AoF	AP	HR	CVP		SVR
60	100	54.2247	144.587	422.79	2.77021		2.61535
80	98.2364	54.1265	144.04	422.714	2.7255		2.61082
100	98.9817	54.5722	140.796	423.632	2.749		2.52962
120	91.7481	52.9782	119.177	419.221	2.85606		2.19563
140	65.9552	46.8198	85.1667	409.805	2.9497		1.75603
160	31.5835	42.0066	58.9175	394.022	3.08198		1.32921
180	23.18	44.6198	61.1283	384.457	2.54767		1.31289
Vericuguat
CSP	SNA	AoF	AP	HR	CVP		SVR
60	85.9441	63.541	88.3315	416.386	3.68239		1.3322
80	87.1043	61.8277	86.5267	415.165	3.64199		1.34057
100	82.4667	61.6094	84.9403	413.708	3.65177		1.31942
120	69.3429	59.2749	77.0589	405.386	3.618		1.23899
140	45.2593	53.459	64.245	388.285	3.5545		1.13527
160	21.6386	50.5765	59.2017	372.452	3.57103		1.09993
180	11.4901	47.7972	55.66	362.675	3.54192		1.0904

## Sheet: Veri#2
Baseline
CSP	SNA	AoF	AP	HR	CVP		SVR
60	100	114.794	136.015	400.895	3.14379		1.15747
80	101.968	112.918	140.998	402.095	3.0756		1.22145
100	102.926	111.552	136.252	402.227	3.11317		1.19351
120	107.066	113.848	135.35	393.042	3.12711		1.16139
140	26.2816	102.394	83.6744	362.26	3.33837		0.784576
160	15.0133	96.6034	75.8696	350.797	3.0699		0.753593
180	12.6458	92.7777	73.7923	344.434	2.89378		0.764176
Vericuguat
CSP	SNA	AoF	AP	HR	CVP		SVR
60	82.9586	127.828	88.9005	398.529	3.51755		0.667954
80	89.7613	126.376	91.4116	396.655	3.45844		0.695962
100	91.7118	130.513	90.3726	381.337	3.41218		0.666296
120	48.2088	120.96	66.2486	376.299	4.18782		0.51307
140	23.8626	111.979	63.4376	364.617	3.93825		0.531342
160	15.7669	105.583	62.1991	343.831	3.78026		0.5533
180	16.866	103.202	63.7667	347.051	3.52138		0.58376

## Sheet: Veri#3
Baseline
CSP	SNA	AoF	AP	HR	CVP		SVR
60	100	93.9665	129.629	385.67	3.04064		1.34717
80	106.179	94.3316	133.028	389.573	2.95889		1.37885
100	97.6958	94.6071	122.695	388.151	2.83943		1.26687
120	74.3722	90.9169	96.5862	381.762	2.76942		1.0319
140	41.7125	84.3482	78.284	370.306	2.7919		0.895005
160	30.3787	81.423	69.669	359.298	2.77844		0.821519
180	26.5494	76.4175	64.8202	343.767	2.75153		0.812231
Vericuguat
CSP	SNA	AoF	AP	HR	CVP		SVR
60	116.537	114.755	105.748	389.934	3.49309		0.891066
80	122.13	112.705	105.146	389.336	3.41786		0.902607
100	111.628	113.898	92.0862	388.358	3.28589		0.77965
120	86.1483	109.845	73.7927	381.017	3.10653		0.643508
140	48.549	100.661	64.5289	361.56	2.98354		0.611413
160	39.9414	95.2714	61.3904	354.091	2.9846		0.613046
180	34.3281	93.7005	60.2039	343.254	2.9651		0.61087

## Sheet: Veri#4
Baseline
CSP	SNA	AoF	AP	HR	CVP		SVR
60	100	64.8112	125.086	355.77	5.71039		1.84189
80	108.353	64.3935	124	365.836	5.56056		1.8393
100	92.7415	66.1915	114.179	372.955	5.44253		1.64275
120	54.1513	59.6424	76.5311	362.671	5.40683		1.19251
140	38.7242	54.6246	63.5952	347.186	5.34896		1.0663
160	32.9064	51.4073	55.0364	338.721	5.36656		0.966201
180	27.913	47.3109	52.2801	334.989	5.67931		0.984991
Vericuguat
CSP	SNA	AoF	AP	HR	CVP		SVR
60	130.394	70.5757	102.001	393.853	5.8216		1.36279
80	128.885	72.0319	99.6197	394.883	5.5666		1.30571
100	103.553	62.8642	82.4445	380.585	5.67608		1.22118
120	58.8716	48.7513	59.2552	358.828	5.71631		1.0982
140	41.6666	60.2132	52.1375	343.384	5.61885		0.772567
160	29.8474	56.4659	49.4274	343.671	5.55886		0.776903
180	25.8436	54.4007	48.8725	335.404	5.64221		0.794664

## Sheet: Veri#5
Baseline
CSP	SNA	AoF	AP	HR	CVP		SVR
60	100	41.0108	114.413	404.601	3.28123		2.70981
80	97.4808	40.6571	112.6	407.741	3.40432		2.68577
100	95.6708	41.4108	106.999	407.092	3.46802		2.50009
120	77.6829	43.2399	83.2358	392.525	3.44139		1.84539
140	53.1124	43.4962	62.4595	375.947	3.20192		1.36236
160	47.1424	42.9293	56.2634	366.262	3.57991		1.22722
180	45.3453	42.5354	58.3577	365.5	3.09334		1.29926
Vericuguat
CSP	SNA	AoF	AP	HR	CVP		SVR
60	79.1931	55.2835	80.5286	399.474	3.31474		1.39669
80	79.6817	56.3073	79.4137	401.39	3.1652		1.35415
100	78.5683	55.8901	75.3562	400.792	3.14081		1.2921
120	69.9801	55.9899	66.5403	392.732	3.06837		1.13363
140	50.0156	53.7967	49.251	375.498	2.80802		0.863306
160	55.4719	55.1396	51.5099	374.302	3.36752		0.8731
180	54.1041	48.2998	48.6274	372.719	3.43027		0.935761

## Sheet: Veri#6
Baseline
CSP	SNA	AoF	AP	HR	CVP		SVR
60	100	46.1795	110.83	352.135	5.37024		2.28368
80	97.9062	46.0741	111.786	354.546	5.32291		2.3107
100	82.6995	44.559	97.437	350.715	5.39698		2.06558
120	46.5832	42.3311	81.1318	342.208	5.39059		1.78925
140	34.6631	40.8152	72.4199	335.753	5.33259		1.64368
160	32.6355	39.486	67.6026	329.424	5.27902		1.57837
180	32.6089	38.3663	65.5999	328.085	5.23146		1.57348
Vericuguat
CSP	SNA	AoF	AP	HR	CVP		SVR
60	82.6476	55.2126	83.8198	358.091	5.90669		1.41115
80	85.1598	54.5682	82.5351	357.368	5.90081		1.40438
100	80.1113	53.6712	78.5122	352.744	5.9256		1.35243
120	45.0051	47.8647	65.0765	343.858	6.04593		1.23328
140	33.2601	45.4055	60.5083	336.408	5.99478		1.20059
160	27.1498	44.1995	58.8008	334.114	5.93895		1.19598
180	22.9572	43.4261	58.3831	331.595	5.89428		1.20869

## Sheet: Veri#7
Baseline
CSP	SNA	AoF	AP	HR	CVP		SVR
60	100	51.7335	143.997	351.501	5.86149		2.67014
80	74.0413	53.3345	128.235	344.952	5.75125		2.29652
100	50.6419	53.8598	122.098	340.051	5.48829		2.16506
120	40.5256	50.1407	101.709	338.45	5.69839		1.91483
140	27.0211	48.5112	90.3263	343.018	5.69229		1.74463
160	22.0202	46.7796	83.2593	338.969	5.63363		1.65939
180	19.5339	45.051	79.707	337.141	5.63729		1.64413
Vericuguat
CSP	SNA	AoF	AP	HR	CVP		SVR
60	96.0553	62.9222	115.978	378.75	5.88698		1.74964
80	103.62	62.7271	115.566	382.206	5.77083		1.75036
100	66.5278	61.3834	94.4536	374.684	5.8006		1.44425
120	52.3119	62.997	84.3181	361.717	5.20572		1.25581
140	36.2643	52.6332	72.4699	356.319	6.00286		1.26283
160	37.7564	50.2202	67.1264	350.419	5.83733		1.22041
180	32.1863	49.2915	65.6611	345.996	5.73241		1.2158

## Sheet: Veri#8
Baseline
CSP	SNA	AoF	AP	HR	CVP		SVR
60	100	37.424	101.711	375.581	4.8499		2.58822
80	92.3	37.9968	99.6446	375.399	4.8523		2.49475
100	94.2984	37.5878	95.7017	373.773	4.83686		2.4174
120	60.0064	36.3275	83.234	366.678	4.69795		2.16189
140	51.024	33.8462	68.3192	355.798	4.50596		1.88539
160	14.0961	32.0928	60.7095	347.011	4.27928		1.75835
180	2.39409	29.8461	57.5074	339.68	4.18711		1.78651
Vericuguat
CSP	SNA	AoF	AP	HR	CVP		SVR
60	84.5606	46.7489	83.7893	374.159	4.84519		1.68868
80	89.8714	46.5668	80.5256	371.854	4.8096		1.62596
100	74.8364	44.701	74.7283	367.567	4.7829		1.56474
120	68.5049	43.2073	66.3901	358.44	4.71421		1.42744
140	50.6973	38.9752	58.9467	345.4	4.61073		1.39412
160	27.0714	37.1788	55.5862	338.909	4.52144		1.37349
180	22.2128	36.3848	53.4883	333.728	4.43642		1.34814
