# Supplementary material for: Impact of vericiguat on baroreflex-mediated sympathetic circulatory regulation: An open-loop analysis
Source: PLoS One. 2023 Aug 11;18(8):e0286767. doi: 10.1371/journal.pone.0286767 (PMC10420376; doi:10.1371/journal.pone.0286767)
Supplement: S2 Data — (XLSX) [file pone.0286767.s002.xlsx]

## Sheet: SNP#1
Baseline
CSP	SNA	AoF	AP	HR	CVP		SVR
60	100	59.5053	135.822	430.653	3.85277		2.21777
80	97.8626	58.2724	137.321	431.455	3.79135		2.29147
100	104.372	58.4069	136.704	432.671	3.80573		2.27539
120	93.512	58.583	123.925	429.958	3.77572		2.05093
140	73.5332	58.1307	104.589	421.481	3.79484		1.73392
160	59.4179	56.3106	94.6398	412.324	3.56756		1.61732
180	46.089	54.3357	89.2368	406.844	3.58662		1.57632
SNP
CSP	SNA	AoF	AP	HR	CVP		SVR
60	88.8357	54.4025	77.8106	422.658	3.64339		1.36331
80	92.6679	54.4996	80.3398	424.118	3.59355		1.4082
100	87.459	55.4636	79.4722	422.372	3.61304		1.36773
120	69.5483	54.3817	61.0857	415.081	3.62105		1.05669
140	63.1877	51.8092	65.7457	411.648	3.71192		1.19735
160	63.9522	51.2353	65.9686	408.349	3.78498		1.21369
180	62.9592	47.6017	59.4449	400.981	4.2041		1.16048

## Sheet: SNP#2
Baseline
CSP	SNA	AoF	AP	HR	CVP		SVR
60	100	63.039	133.755	369.511	4.83975		2.045
80	98.3922	62.8612	134.309	370.363	4.78587		2.06046
100	94.2433	61.6743	127.643	369.185	4.73962		1.99278
120	72.6918	60.9373	104.732	361.541	4.63029		1.6427
140	56.663	58.6057	87.1118	354.465	4.60845		1.40777
160	47.4363	57.4347	80.7349	346.594	4.58943		1.32577
180	44.7465	56.3952	78.6843	341.419	4.50068		1.31542
SNP
CSP	SNA	AoF	AP	HR	CVP		SVR
60	91.2528	62.8097	105.611	373.127	4.69765		1.60665
80	93.2415	63.2994	104.935	376.428	4.65614		1.5842
100	82.7147	62.3683	96.4424	370.366	4.61052		1.47241
120	61.9086	60.9119	77.3074	355.623	4.58768		1.19385
140	63.279	59.5084	71.8926	342.825	4.51915		1.13217
160	53.8013	52.9702	68.9075	335.257	5.02025		1.2061
180	56.3757	53.551	66.6277	330.882	4.75614		1.15538

## Sheet: SNP#3
Baseline
CSP	SNA	AoF	AP	HR	CVP		SVR
60	100	47.3462	119.814	381.03	3.39209		2.45895
80	99.2873	47.5154	122.959	380.312	3.42491		2.51568
100	106.919	46.8795	122.303	380.1	3.42518		2.53581
120	85.2228	47.514	116.284	377.972	3.3588		2.37667
140	45.449	46.7475	101.724	368.626	3.245		2.10662
160	20.6231	45.7774	91.968	359.461	3.17411		1.93969
180	3.94449	44.9204	87.1901	348.648	3.10659		1.87183
SNP
CSP	SNA	AoF	AP	HR	CVP		SVR
60	102.193	49.5276	100.897	369.747	3.24411		1.97168
80	102.986	49.5048	102.378	372.976	3.26258		2.00214
100	93.7669	50.4939	97.9933	369.662	3.24446		1.87644
120	72.9836	50.8815	93.5634	366.567	3.21754		1.77561
140	38.4533	49.6546	77.4883	354.397	3.13965		1.49732
160	10.5601	47.5731	68.6735	346.011	3.06582		1.37909
180	-1.87298	45.5105	64.735	339.043	3.0616		1.35515

## Sheet: SNP#4
Baseline
CSP	SNA	AoF	AP	HR	CVP		SVR
60	100	57.3341	116.09	416.996	4.92667		1.93886
80	100.414	57.5388	113.707	416.169	4.95119		1.89012
100	102.588	57.8484	108.279	415.407	4.94598		1.78627
120	86.2904	58.974	96.2004	413.102	4.94062		1.54746
140	50.2428	56.8129	79.4948	407.424	4.7151		1.31625
160	18.7309	55.1797	67.89	399.36	4.49424		1.1489
180	4.68294	53.5418	63.4091	389.293	4.44702		1.10123
SNP
CSP	SNA	AoF	AP	HR	CVP		SVR
60	93.6921	57.6897	93.1304	415.671	5.65997		1.51622
80	88.9205	59.2299	97.6819	418.191	5.60665		1.55454
100	104.069	57.9425	103.671	414.553	5.75824		1.68982
120	92.5637	59.0775	98.9704	418.076	5.72804		1.57831
140	41.6358	63.0631	69.805	409.468	5.12088		1.02571
160	9.06424	60.7781	58.7176	401.014	4.89415		0.885573
180	1.65839	57.8199	55.1165	391.397	4.89708		0.868549

## Sheet: SNP#5
Baseline
CSP	SNA	AoF	AP	HR	CVP		SVR
60	100	40.2683	124.074	385.061	2.06629		3.02988
80	99.8098	41.9033	123.72	388.176	2.19682		2.90008
100	97.259	42.2026	117.998	388.66	2.33365		2.74069
120	91.4787	39.24	108.009	383.212	2.37482		2.69201
140	49.9823	37.9185	74.4993	362.091	2.24756		1.90545
160	18.0704	33.166	67.1004	350.097	2.3375		1.95269
180	1.69763	29.6741	61.2059	339.904	2.53318		1.97723
SNP
CSP	SNA	AoF	AP	HR	CVP		SVR
60	110.194	42.2212	100.065	400.453	2.14291		2.31926
80	99.7067	41.4209	95.877	400.826	2.21507		2.26122
100	97.4486	41.017	90.0166	398.968	2.34297		2.13749
120	93.621	40.303	82.5156	395.184	2.40061		1.98782
140	78.0443	41.7827	58.8249	379.486	2.29173		1.35303
160	52.5803	39.5278	55.9044	370.431	2.34453		1.35499
180	31.041	36.5838	54.3937	362.169	2.44738		1.41993

## Sheet: SNP#6
Baseline
CSP	SNA	AoF	AP	HR	CVP		SVR
60	100	44.6598	123.827	395.669	3.26686		2.69952
80	102.818	44.5758	128.411	402.532	3.29726		2.80675
100	98.6119	44.3007	123.513	404.543	3.30376		2.71348
120	57.836	42.5738	91.7725	391.366	3.43263		2.07498
140	18.5617	37.9347	73.7998	366.567	3.6783		1.84848
160	17.6688	36.943	68.4843	352.998	3.72202		1.75303
180	12.1546	37.1096	67.3875	350.645	3.74305		1.71504
SNP
CSP	SNA	AoF	AP	HR	CVP		SVR
60	61.4281	46.4788	77.2196	402.087	4.39347		1.56687
80	63.9493	46.7775	82.5649	400.067	4.34817		1.6721
100	61.3238	47.4184	84.3615	402.512	4.41137		1.68606
120	44.4452	47.1756	70.8441	394.65	4.58544		1.40451
140	12.9645	42.9632	54.3619	376.06	4.47965		1.16105
160	5.75212	39.0094	49.5477	361.1	4.73532		1.14876
180	4.37842	38.2019	49.0526	357.222	4.69596		1.16111

## Sheet: SNP#7
Baseline
CSP	SNA	AoF	AP	HR	CVP		SVR
60	100	50.287	117.683	369.017	4.24239		2.25586
80	107.028	50.0407	122.102	372.974	4.2045		2.35603
100	101.921	50.0115	114.076	374.669	4.19486		2.19711
120	78.8962	48.2077	96.7599	373.27	4.14364		1.92119
140	10.5908	44.278	77.8159	367.301	4.00998		1.66688
160	-2.95561	41.5975	73.8918	363.82	3.90629		1.68244
180	-4.48653	39.659	71.3217	360.486	3.98272		1.69795
SNP
CSP	SNA	AoF	AP	HR	CVP		SVR
60	95.927	52.9097	77.6998	367.88	4.29211		1.38741
80	96.8991	52.0128	78.4148	369.451	4.28301		1.42526
100	83.6002	51.2703	74.08	368.573	4.24893		1.36202
120	24.6719	49.8677	62.335	361.438	4.11414		1.16751
140	3.64833	46.0341	65.405	359.975	4.01481		1.33358
160	-2.45369	43.256	61.1723	356.046	4.1888		1.31735
180	-3.42812	41.6171	60.8691	353.839	4.12676		1.36344

## Sheet: SNP#8
Baseline
CSP	SNA	AoF	AP	HR	CVP		SVR
60	100	52.3579	116.646	381.943	6.42949		2.10507
80	94.7669	52.1437	109.819	378.79	6.55897		1.9803
100	88.9231	53.291	106.262	379.721	6.04962		1.88047
120	51.8319	48.4952	63.1501	357.029	6.56024		1.16692
140	66.2068	46.7542	72.3253	353.71	6.31617		1.41184
160	51.6643	46.0636	67.5792	355.957	6.29255		1.33048
180	40.5926	44.8886	63.8869	350.447	6.24868		1.28403
SNP
CSP	SNA	AoF	AP	HR	CVP		SVR
60	124.524	53.0223	91.1864	400.328	6.17494		1.60331
80	132.344	52.9856	92.8756	400.04	6.22459		1.63537
100	126.318	53.8051	92.1541	402.725	5.62359		1.60822
120	94.8203	54.2316	71.9778	385.742	5.54309		1.22502
140	72.1102	51.6486	59.1371	366.407	5.65795		1.03544
160	64.8569	50.3147	58.2323	360.229	5.6886		1.0443
180	49.442	49.5224	52.8743	353.708	5.65312		0.953531
