# Supplementary material for: Impact of vericiguat on baroreflex-mediated sympathetic circulatory regulation: An open-loop analysis
Source: PLoS One. 2023 Aug 11;18(8):e0286767. doi: 10.1371/journal.pone.0286767 (PMC10420376; doi:10.1371/journal.pone.0286767)
Supplement: S3 Data — (XLSX) [file pone.0286767.s003.xlsx]

## Sheet: Total arc
		#1	#2	#3	#4	#5	#6	#7	#8		mean	SE
Baseline	P1	87.0395	63.1268	67.3523	71.8787	57.5825	46.9589	67.257	44.8018		63.2497	4.83874
	P2	0.0891418	0.220882	0.0774161	0.0950863	0.0964909	0.0732278	0.0492756	0.0693252		0.0963557	0.0186131
	P3	130.25	131.24	119.397	113.898	118.466	110.424	108.637	124.908		119.653	3.03342
	P4	57.7999	75.2565	65.9045	54.3504	56.6855	66.3373	78.4583	57.0423		63.9793	3.21355
Vericiguat	P1	32.414	27.4862	46.3566	53.5864	30.7021	24.9595	53.5155	31.4544		37.5593	4.14006
	P2	0.0741223	0.260896	0.0828828	0.0930513	0.107667	0.104589	0.0620251	0.0558096		0.10513	0.0232082
	P3	128.094	111.227	109.374	105.204	120.472	111.129	107.544	114.125		113.396	2.65257
	P4	55.6616	63.2093	60.681	49.3438	49.0165	58.7546	65.7026	53.1549		56.9405	2.19505

## Sheet: HR control
		#1	#2	#3	#4	#5	#6	#7	#8		mean	SE
Baseline	P1	40.1466	56.2823	47.169	29.9422	41.9885	26.5043	12.7527	37.5308		36.5395	4.73681
	P2	0.0827933	0.111132	0.0646565	0.126147	0.0956538	0.0676042	0.125588	0.0626367		0.0920265	0.00941444
	P3	147.982	133.101	148.703	136.379	127.825	125.299	78.5129	137.883		129.461	7.86157
	P4	383.048	345.989	341.404	336.097	365.282	327.68	339.321	338.613		347.179	6.39082
Vericiguat	P1	55.3186	58.7413	47.3194	57.9753	27.4769	26.7846	35.9367	41.4777		43.8788	4.6144
	P2	0.0692748	0.0484696	0.0700058	0.07864	0.145204	0.0684629	0.0590647	0.0588958		0.0747522	0.010572
	P3	139.78	125.308	136.896	112.946	126.058	117.432	119.73	127.031		125.647	3.25221
	P4	361.057	341.144	343.25	338.202	373.245	331.948	346.464	332.992		346.038	5.04945

## Sheet: Neural arc
		#1	#2	#3	#4	#5	#6	#7	#8		mean	SE
Baseline	P1	77.6825	88.6718	77.4384	74.9561	53.8501	67.3309	85.4124	103.301		78.5804	5.19791
	P2	0.0978696	0.271207	0.0906204	0.102605	0.0996918	0.112169	0.0543667	0.0549624		0.110437	0.0242011
	P3	142.404	131.949	125.063	113.643	123.768	108.883	92.0211	135.604		121.667	5.75171
	P4	21.6608	14.9763	26.8069	31.0683	45.4205	32.6841	20.6632	-3.23808		23.7553	5.05604
Vericiguat	P1	77.8752	71.9106	85.1022	105.623	26.1285	59.0343	68.8777	69.1497		70.4626	8.02668
	P2	0.0710196	0.137913	0.0919943	0.0794342	0.195417	0.1147	0.0817722	0.0602505		0.104063	0.015735
	P3	137.365	119.07	123.816	111.037	122.913	115.384	102.781	134.954		120.915	4.09818
	P4	9.29572	17.4575	35.1895	27.9071	52.9466	26.1684	34.7313	18.2871		27.7479	4.77629

## Sheet: Peripheral arc
		#1	#2	#3	#4	#5	#6	#7	#8		mean	SE
Baseline	Intercept	25.5724	65.3516	42.3931	25.5236	7.12728	48.2334	68.864	53.4717		42.0672	7.55337
	Slope	1.12776	0.696477	0.834493	0.949981	1.05422	0.630239	0.80077	0.464905		0.819857	0.0784235
Vericiguat	Intercept	48.9266	54.4424	39.8612	32.5255	-8.05132	47.6626	43.7757	41.9381		37.6351	6.92443
	Slope	0.430204	0.393459	0.507575	0.512618	1.08687	0.409252	0.727873	0.430605		0.562307	0.0839621

## Sheet: SNA-SVR
		#1	#2	#3	#4	#5	#6	#7	#8		mean	SE
Baseline	Intercept	0.807853	0.682122	0.599458	0.614266	-0.0307482	1.2633	1.40961	1.65361		0.874934	0.191275
	Slope	0.0170587	0.00485366	0.0070401	0.0115088	0.0268091	0.0103059	0.0126652	0.0084932		0.0123418	0.00244762
Vericiguat	Intercept	1.02302	0.508798	0.467919	0.639696	-0.0315973	1.10159	0.922501	1.22219		0.731764	0.146934
	Slope	0.00346096	0.00176114	0.00317692	0.00549867	0.0172798	0.0034425	0.00810318	0.00446982		0.00589912	0.00175811

## Sheet: SNA-AoF
		#1	#2	#3	#4	#5	#6	#7	#8		mean	SE
Baseline	Intercept	38.7838	93.6483	74.1379	45.3073	44.9171	36.6185	45.9933	30.4264		51.2291	7.59186
	Slope	0.152763	0.191775	0.203498	0.200598	-0.0370628	0.0971258	0.0822608	0.0776023		0.12107	0.0293068
Vericiguat	Intercept	45.6566	101.869	87.4152	49.4097	45.5731	39.285	46.6665	32.4087		56.0354	8.73523
	Slope	0.194644	0.307096	0.230535	0.153036	0.132106	0.184308	0.177784	0.160146		0.192457	0.0194196

## Sheet: Operating point
		#1	#2	#3	#4	#5	#6	#7	#8		mean	SE
Baseline	op-AP	124.578	126.377	113.078	105.187	104.517	99.9095	106.669	95.2725		109.448	3.94338
	op-SNA	87.7896	87.6196	84.7034	83.8575	92.3803	81.9943	47.2103	89.9127		81.9335	5.09991
Vericiguat	op-AP	85.6007	89.1553	97.4182	91.5064	77.8891	82.0172	98.483	78.6217		87.5864	2.81131
	op-SNA	85.2481	88.2249	113.396	115.058	79.0711	83.9449	75.1606	85.1907		90.6618	5.34015
