# Supplementary material for: Impact of vericiguat on baroreflex-mediated sympathetic circulatory regulation: An open-loop analysis
Source: PLoS One. 2023 Aug 11;18(8):e0286767. doi: 10.1371/journal.pone.0286767 (PMC10420376; doi:10.1371/journal.pone.0286767)
Supplement: S4 Data — (XLSX) [file pone.0286767.s004.xlsx]

## Sheet: Total arc
		#1	#2	#3	#4	#5	#6	#7	#8		mean	SE
Baseline	P1	47.9195	55.905	34.9908	48.7165	61.0928	58.9616	48.929	46.2903		50.3507	2.93807
	P2	0.0847419	0.0878273	0.0887483	0.06137	0.100148	0.116705	0.0910055	0.267416		0.112245	0.0228303
	P3	131.349	118.999	136.934	127.537	128.766	117.434	120.297	107.435		123.594	3.30435
	P4	89.6672	79.1394	87.284	64.8739	62.287	68.4507	71.7945	66.5833		73.76	3.68158
SNP	P1	18.1794	38.193	37.2967	39.2369	44.4339	32.5061	15.8285	37.5057		32.8975	3.65971
	P2	0.366848	0.0944561	0.0795968	0.16991	0.0851975	0.129046	0.179523	0.115967		0.152568	0.0332943
	P3	108.709	110.074	133.583	135.065	123.368	126.362	106.144	119.256		120.32	3.96647
	P4	62.3399	68.0819	64.3684	54.9902	53.5885	49.3405	62.2046	55.4846		58.7998	2.24973

## Sheet: HR control
		#1	#2	#3	#4	#5	#6	#7	#8		mean	SE
Baseline	P1	25.4713	30.1647	33.8275	28.9425	47.852	50.6392	12.0911	27.3037		32.0365	4.38299
	P2	0.0877419	0.0617436	0.071142	0.0677978	0.086582	0.112718	0.102013	0.225704		0.10193	0.0187088
	P3	145.155	136.565	149.673	151.987	140.331	132.804	145.206	111.395		139.14	4.56487
	P4	406.44	340.525	347.063	387.491	340.308	350.949	360.752	353.376		360.863	8.41691
SNP	P1	24.452	45.1084	33.4725	26.5784	39.2963	45.0255	15.754	46.54		34.5284	4.02551
	P2	0.0466631	0.0695882	0.0714627	0.0876136	0.0739725	0.0949679	0.0587536	0.0918161		0.0743547	0.00589651
	P3	137.47	124.34	140.507	153.624	139.715	136.97	127.927	128.134		136.086	3.30254
	P4	400.082	331.083	338.365	390.323	361.728	356.903	353.762	355.386		360.954	8.34075

## Sheet: Neural arc
		#1	#2	#3	#4	#5	#6	#7	#8		mean	SE
Baseline	P1	56.2434	55.8809	99.0929	105.153	99.172	88.3745	108.029	45.9371		82.2353	8.95117
	P2	0.0761108	0.0770576	0.0843719	0.0844143	0.0897878	0.122487	0.141245	0.189835		0.108164	0.0142881
	P3	142.043	121.632	137.174	139.164	140.882	119.978	128.175	107.355		129.55	4.3995
	P4	45.4793	44.8489	4.56346	3.87038	1.2157	14.0917	-4.23773	51.5215		20.1692	8.16539
SNP	P1	27.4374	36.3641	108.389	100.252	78.45	58.5483	99.0977	78.8645		73.4253	10.6618
	P2	0.165794	0.109023	0.0674732	0.129673	0.0641892	0.117617	0.125997	0.0724499		0.106527	0.0127023
	P3	112.535	107.702	133.596	137.778	148.879	126.242	112.793	124.915		125.555	5.01792
	P4	63.2873	56.7222	-4.53336	3.37218	25.9369	4.51268	-1.77451	52.8776		25.0501	10.1126

## Sheet: Peripheral arc
		#1	#2	#3	#4	#5	#6	#7	#8		mean	SE
Baseline	Intercept	43.121	30.9767	85.3958	61.3445	54.3682	58.4718	73.1839	16.4525		52.9143	7.87922
	Slope	0.905365	1.03104	0.356426	0.430679	0.645931	0.657158	0.4127	0.9808		0.677512	0.0949097
SNP	Intercept	23.0572	11.6958	65.0342	51.7162	26.5085	46.6202	61.6844	24.0521		38.7961	7.05965
	Slope	0.62138	1.01448	0.359103	0.407138	0.625694	0.556994	0.161227	0.526889		0.534114	0.0879457

## Sheet: SNA-SVR
		#1	#2	#3	#4	#5	#6	#7	#8		mean	SE
Baseline	Intercept	0.861658	0.648289	1.82064	1.05796	1.75866	1.56042	1.66534	0.504677		1.23471	0.186921
	Slope	0.0134511	0.014104	0.00663311	0.00663781	0.0106642	0.0115008	0.00542238	0.0154384		0.0104815	0.00135464
SNP	Intercept	0.632515	0.471397	1.31977	0.771211	0.779238	1.08489	1.30066	0.447935		0.850953	0.122654
	Slope	0.0082099	0.01204	0.00624958	0.0070652	0.0131152	0.00867763	0.000842979	0.00898483		0.00814816	0.00132924

## Sheet: SNA-AoF
		#1	#2	#3	#4	#5	#6	#7	#8		mean	SE
Baseline	Intercept	51.8866	52.2608	45.2873	54.1724	30.737	36.2045	41.6867	39.8076		44.0054	2.97363
	Slope	0.0701801	0.107204	0.0209978	0.0364757	0.107384	0.0850387	0.0825441	0.132273		0.0802622	0.0131785
SNP	Intercept	41.1346	43.5211	47.0146	60.3666	35.6492	39.154	44.4451	48.074		44.9199	2.63439
	Slope	0.154086	0.220408	0.033512	-0.0151218	0.0592071	0.133522	0.0865015	0.0436655		0.0894725	0.0268441

## Sheet: Operating point
		#1	#2	#3	#4	#5	#6	#7	#8		mean	SE
Baseline	op-AP	124.567	114.129	116.925	105.752	113.965	111.129	111.933	101.261		112.458	2.47865
	op-SNA	89.9599	80.6489	88.4591	103.111	92.2654	80.1281	93.893	86.4684		89.3667	2.63463
SNP	op-AP	79.3623	97.2142	98.9103	93.7701	90.6791	81.5751	77.1974	90.33		88.6298	2.92541
	op-SNA	90.6131	84.2974	94.3355	103.292	102.559	62.7564	96.2181	125.791		94.9828	6.33773
